# Supplementary material for: Role of High Serum Tenascin C Levels as Potential Biomarker of Persistent Inflammation in Patients with Ankylosing Spondylitis Despite Treatment with cs-DMARDS or Anti-TNF Agents
Source: Diagnostics (Basel). 2025 Jun 7;15(12):1457. doi: 10.3390/diagnostics15121457 (PMC12191457; doi:10.3390/diagnostics15121457)
Supplement: Supplementary file 1 [file diagnostics-15-01457-s001.zip]

Archive with 1 entries (1 files):
- diagnostics-3645922-supplementary.pdf
